# Supplementary material for: Body Fat Is Superior to Body Mass Index in Predicting Cardiometabolic Risk Factors in Adolescents
Source: Int J Environ Res Public Health. 2023 Jan 23;20(3):2074. doi: 10.3390/ijerph20032074 (PMC9915438; doi:10.3390/ijerph20032074)
Supplement: Supplementary file 1 [file ijerph-20-02074-s001.zip]

Archive with 1 entries (1 files):
- ijerph-2101052-supplementary.pdf
